# Supplementary material for: Diagnosis and Treatment of Acute Heart Failure: A Retrospective Observational Study and Medical Audit
Source: J Clin Med. 2024 Oct 7;13(19):5951. doi: 10.3390/jcm13195951 (PMC11478339; doi:10.3390/jcm13195951)
Supplement: Supplementary file 1 [file jcm-13-05951-s001.zip]

Archive with 1 entries (1 files):
- jcm-3205867-supplementary.pdf
